# Supplementary material for: The Efficacy of Fluvoxamine in Anxiety Disorders and Obsessive-Compulsive Disorder: An Overview of Systematic Reviews and Meta-Analyses
Source: Pharmaceuticals (Basel). 2025 Feb 28;18(3):353. doi: 10.3390/ph18030353 (PMC11944676; doi:10.3390/ph18030353)
Supplement: Supplementary file 1 [file pharmaceuticals-18-00353-s001.zip]

Archive with 1 entries (1 files):
- pharmaceuticals-3373851-supplementary.pdf
